# Supplementary material for: Prognostic Value of Bronchoalveolar Lavage in Systemic Autoimmune Rheumatic Diseases-Associated Interstitial Lung Disease
Source: J Clin Med. 2026 Jun 22;15(12):4834. doi: 10.3390/jcm15124834 (PMC13301357; doi:10.3390/jcm15124834)
Supplement: Supplementary file 1 [file jcm-15-04834-s001.zip]

Archive with 1 entries (1 files):
- jcm-4308610-supplementary.pdf
